# Supplementary material for: Effects of Drying Temperature and Solvents on In Vitro Diabetic Wound Healing Potential of Moringa oleifera Leaf Extracts
Source: Molecules. 2023 Jan 11;28(2):710. doi: 10.3390/molecules28020710 (PMC9864430; doi:10.3390/molecules28020710)
Supplement: Supplementary file 1 [file molecules-28-00710-s001.zip]

Archive with 1 entries (1 files):
- molecules-2082775-supplementary.pdf
